# Supplementary material for: ESCRT requirements for EIAV budding
Source: Retrovirology. 2013 Oct 9;10:104. doi: 10.1186/1742-4690-10-104 (PMC3907061; doi:10.1186/1742-4690-10-104)
Supplement: Additional file 5: Table S1 — siRNA sequences used in this study. [file 1742-4690-10-104-S5.xls]

## Sheet: Sheet1
	TABLE S1: siRNA sequences used in this study
		Protein	First Nucleotide	Sense seqence			RefSeq
		EAP20	218	CGAUCCAGAUUGUAUUAGAtt			NM_032353.2
		ALIX	2064	GAACAAAUGCAGUGAUAUAtt			NM_013374.4, Isoform1
		TSG101	415	CCUCCAGUCUUCUCUCGUCtt			NM_006292.2
		CHMP2A	395	AGGCAGAGAUCAUGGAUAUtt			NM_014453.2
		CHMP2B	45	GGAACAGAAUCGAGAGUUAtt			NM_014043.3
		CHMP3	474	GGAAGAAGCAGAAAUGGAAtt			NM_016079.2
		CHMP3	461	AGGAAGAAAUGGAGGAAGAtt			NM_016079.2
		CHMP4A	286	AAGUAUGGGACCAAGAAUAtt			NM_014169.2
		CHMP4B	375	CGAUAAAGUUGAUGAGUUAtt			NM_176812.4
		CHMP4C	494	UGGCAGAACUUGAAGAAUUtt			NM_152284.3
		CHMP6	319	GGAAAUGAGUGUCUGAACAtt			NM_024591.4
		VPS4A	200	CCGAGAAGCUGAAGGAUUAtt			NM_013245.2
		VPS4B	425	CCAAAGAAGCACUGAAAGAtt			NM_004869.3
		Control 1		CGUACGCGGAAUACUUCGAtt
		Control 2		UUCUCCGAACGUGUCACGUtt
